# Supplementary material for: Rhabdoid meningioma with a history of Budd-Chiari syndrome: a case report and review of the literature
Source: Front Oncol. 2023 Jul 11;13:1209244. doi: 10.3389/fonc.2023.1209244 (PMC10370419; doi:10.3389/fonc.2023.1209244)
Supplement: Supplementary file 2 [file Table_1.xlsx]

## Sheet: Sheet1
	Blood clotting mechanisms
		S	%	R	INR	S	R	g/L	S	ug/L	mg/L	%
	time	PT	PT%	PTR	INR	APTT	APTTR	FIB	TT	D-Dimer	FDP	AT
	2019.04.20				2.46
	2019.08.05	13.3	77	1.19	1.18	38.4	1.26	2.36	14.9	12	0.63	114
	2019.08.12	28.2	30	2.47	2.52	50.2	1.65	2.78	14.7
	2019.12.31	25.3	33	2.26	2.22	58.4	1.91	3.02	13.6	20	0.67	115
	2020.01.02	22.9	38	2.02	2.04	52.1	1.71	2.72	14.5	25	0.83	103
	2020.01.07	39.3	21	3.42	3.51	66.9	2.19	2.89	14.2	0	0.11	115
	2020.01.10	45.8	17	3.98	4.09	71.6	2.35	2.56	15.4	31	0.17	113
	2020.01.11	15.9	61	1.41	1.42	44.2	1.45	2.58	15.3	24	0.33	115
	2021.05.21	22	39.4		1.94	62.8		2.56	16.1	38	0.7	100.5
	2021.06.16	15		1.17	1.23	51.8		2.7	19.4
	2021.07.16	15	76	1.14	1.19	46.2		1.9	20.1	16	1	85
	2021.10.02	15.1	74	1.16	1.21	45.3		1.94	17	12	1	104
	2021.10.09	15.4	72	1.19	1.24	44.3		1.89	18.5	20	1.3	97
	2021.10.12	16.4	65	1.25	1.32	46		2.26	20.4
	PIVKA-II
	time	PIVKA-II
	2019.03.29	14
	2019.08.05	4150
	2020.01.02	19252
	2021.05.21	17170
	2021.07.16	12
	Liver function indicators	Alanine aminotransferase	Aspartate aminotransferase	Total bilirubin	Direct bilirubin	Indirect bilirubin
	time	ALT（U/L）	AST（U/L)	umol/L	umol/L	umol/L
	2019.08.23	29.2	29.8	26.5	10.5
	2020.01.23	22	23	12.8	2.2
	2021.05.20	19	16	10.8	4.7	6.1
	2021.06.16	17.3	18.4	19.1	8.4	10.7
	2021.06.23	27	15	22.3	5.1	17.2
	2021.06.28	57	34	16.8	4.6	12.2
	2021.07.16	20.2	25.1	17.3	7.6	9.7
	2021.07.22	24.4	33	26.7	9.6	17.1
	2021.07.26	18.5	20.2	11.8	5.3	6.5
	2021.07.30	19	20.1	16.6	7.2	9.4
	2021.08.06	18.1	13.9	11	4.9	6.1
	2021.08.12	16.9	11.3	24.5	7.6	16.9
	2021.08.23	17	11.3	22.4	7.4	15
	2021.08.30	15	16.7	26.3	9.1	17.2
	2021.10.02	27	18	14.4	4.2	10.2
	2021.10.09	25	19	16.7	4.5	12.2
	2021.10.12	29	27	23.4	5.3	18.1
	2021.10.14	28	23	17.5	4.6	12.9
	2021.10.16	35	23	18.6	5.2	13.4
